# Supplementary material for: Tumor microenvironmental cytokines bound to cancer exosomes determine uptake by cytokine receptor-expressing cells and biodistribution
Source: Nat Commun. 2021 Jun 10;12:3543. doi: 10.1038/s41467-021-23946-8 (PMC8192925; doi:10.1038/s41467-021-23946-8)
Supplement: Supplementary file 3 — Source Data [file 41467_2021_23946_MOESM3_ESM.xlsx]

## Sheet: Fig. 4c
Images of full length western blots of each tested protein in Figure 4c. Dotted rectangles correspond to samples included in the manuscript.

## Sheet: Fig. 4i
Images of full length western blots of each tested protein in Figure 4i. Dotted rectangles correspond to samples included in the manuscript. Remaining samples not included in this study. A composite of colorimetric and chemoluminescence images is shown for CCL2 in order to show the molecular weight markers.

## Sheet: Sup Fig. 1c
Images of full length western blots of each tested protein in Supplementary Figure 1c. Dotted rectangles correspond to samples included in the manuscript. Remaining samples not included in this study.
